# Supplementary material for: Safety of Insulin Degludec/Insulin Aspart in Patients with Diabetes Mellitus over a Period of 1 Year during Routine Clinical Care in India: SMART (Study of Management of Diabetes with Ryzodeg™ Treatment)
Source: Med Sci (Basel). 2021 Dec 21;10(1):1. doi: 10.3390/medsci10010001 (PMC8788540; doi:10.3390/medsci10010001)
Supplement: Supplementary file 1 [file medsci-10-00001-s001.zip]

Archive with 1 entries (1 files):
- medsci-1312630-supplementary.pdf
